# Supplementary material for: G Protein-Coupled Receptor Kinase 2 Selectively Enhances β-Arrestin Recruitment to the D2 Dopamine Receptor through Mechanisms That Are Independent of Receptor Phosphorylation
Source: Biomolecules. 2023 Oct 20;13(10):1552. doi: 10.3390/biom13101552 (PMC10605370; doi:10.3390/biom13101552)
Supplement: Supplementary file 1 [file biomolecules-13-01552-s001.zip]

Archive with 1 entries (1 files):
- biomolecules-2659732-supplementary.pdf
